# Supplementary material for: Characterization of novel lignocellulose-degrading enzymes from the porcupine microbiome using synthetic metagenomics
Source: PLoS One. 2019 Jan 2;14(1):e0209221. doi: 10.1371/journal.pone.0209221 (PMC6314593; doi:10.1371/journal.pone.0209221)
Supplement: S1 Table — (XLSX) [file pone.0209221.s001.xlsx]

## Sheet: Sheet1
Acession numbers used in building Phylo genetic tree and ClustalW alingments
	Accession number	Protein description	Species name	Used in ClustalW alignment
Endo-1,4-β-xylanase
	SCJ61074.1	Endo-1,4-beta-xylanase B	Uncultured Bacteroides sp.
	WP_044269996.1	hypothetical protein	Bacteroides timonensis	Yes
	WP_073314304.1	hypothetical protein	Bacteroides stercorirosoris
	OKZ02612.1	hypothetical protein BHV73_02415	Bacteroides sp. 44_46
	WP_026367888.1	hypothetical protein	Bacteroides sp. 14(A)	Yes
	WP_009129027.1	hypothetical protein	Bacteroides oleiciplenus sample 2
	OKZ10629.1	hypothetical protein BHV75_09700	Bacteroides oleiciplenus sample 1
	WP_061436497.1	hypothetical protein	Bacteroides intestinalis sample 2
	WP_007666393.1	hypothetical protein	Bacteroides intestinalis sample 1
	CCY87565.1	putative uncharacterized protein	Bacteroides intestinalis CAG:564
	CDD97555.1	putative uncharacterized protein	Bacteroides intestinalis CAG:315	Yes
	WP_018667381.1	hypothetical protein	Bacteroides gallinarum
	WP_087425134.1	hypothetical protein	Bacteroides clarus sample 2
	WP_087412822.1	hypothetical protein	Bacteroides clarus Sample 1
	CDB81923.1	putative uncharacterized protein	Bacteroides clarus CAG:160
	WP_034752327.1	hypothetical protein	Bacteroides cellulosilyticus sample 4
	WP_029428714.1	hypothetical protein	Bacteroides cellulosilyticus sample 3
	ALJ61536.1	Endo-1,4-beta-xylanase A precursor	Bacteroides cellulosilyticus sample 2
	WP_044153915.1	hypothetical protein	Bacteroides cellulosilyticus sample 1
	EEF88954.1	glycosyl hydrolase family 10, partial	Bacteroides cellulosilyticus DSM 14838	Yes
	EIY39001.1	hypothetical protein	Bacteroides cellulosilyticus CL02T12C19
	CDB71172.1	putative uncharacterized protein	Bacteroides cellulosilyticus CAG:158
⍺-L-arabinofuranosidase
	WP_091960049.1	glycoside hydrolase family 43 protein	Prevotella sp. tc2-28
	WP_094464999.1	glycoside hydrolase family 43 protein	Prevotella sp. P5-126
	WP_094379599.1	glycoside hydrolase family 43 protein	Prevotella sp. P5-92
	WP_094434414.1	glycoside hydrolase family 43 protein	Prevotella sp. P5-50
	WP_094391187.1	glycoside hydrolase family 43 protein	Prevotella sp. P4-119	Yes
	WP_094440493.1	glycoside hydrolase family 43 protein	Prevotella sp. P4-98
	WP_094382443.1	glycoside hydrolase family 43 protein	Prevotella sp. P2-180
	EJP27996.1	glycosyl hydrolase, family 43	Prevotella sp. MSX73 sample 2
	WP_036927883.1	glycoside hydrolase family 43 protein	Prevotella sp. MSX73 sample 1
	CDA93069.1	xylosidase/arabinosidase	Prevotella sp. CAG:1320
	CDD19109.1	glycosyl hydrolase family 43	Prevotella sp. CAG:732	Yes
	WP_028909428.1	glycoside hydrolase family 43 protein	Prevotella sp. AGR2160
	WP_018464855.1	glycoside hydrolase family 43 protein	Prevotella paludivivens
	WP_036878541.1	glycoside hydrolase family 43 protein	Prevotella oryzae	Yes
	EFU31847.1	glycosyl hydrolase, family 43	Prevotella buccae ATCC 33574
	WP_044125683.1	glycoside hydrolase family 43 protein	Prevotella buccae
	WP_027454165.1	glycoside hydrolase family 43 protein	Prevotella bryantii sample 3
	WP_074614069.1	glycoside hydrolase family 43 protein	Prevotella bryantii sample 2
	WP_006283687.1	glycoside hydrolase family 43 protein	Prevotella bryantii sample 1
	WP_013546630.1	glycoside hydrolase family 43 protein	Bacteroides helcogenes	Yes
	WP_066266813.1	glycoside hydrolase family 43 protein	Bacteroidales bacterium KA00344
β-glucosidase
	WP_075559558.1	glycosyl hydrolase	Parabacteroides timonensis	Yes
	WP_046151068.1	glycosyl hydrolase family 3	Parabacteroides sp. HGS0025
	WP_028730163.1	glycosyl hydrolase family 3	Parabacteroides gordonii
	WP_009860350.1	glycosyl hydrolase	Parabacteroides goldsteinii sample 2
	WP_046145929.1	glycosyl hydrolase	Parabacteroides goldsteinii sample 1	Yes
	WP_060386433.1	glycosyl hydrolase	Bacteroides stercoris
	WP_002558623.1	glycosyl hydrolase	Bacteroides sp. HPS0048
	CCY92923.1	glycosyl hydrolase family 3	Bacteroides sp. CAG:1076
	CDC01323.1	glycosyl hydrolase family 3	Bacteroides sp. CAG:443
	WP_007479437.1	glycosyl hydrolase	Bacteroides salyersiae sample 3
	WP_055293214.1	glycosyl hydrolase family 3	Bacteroides salyersiae sample 2
	WP_005927723.1	glycosyl hydrolase	Bacteroides salyersiae sample 1
	WP_025866550.1	glycosyl hydrolase	Bacteroides nordii sample 2
	WP_007483274.1	glycosyl hydrolase	Bacteroides nordii sample 1
	WP_050443682.1	glycosyl hydrolase	Bacteroides fragilis
	WP_022274866.1	glycosyl hydrolase	Bacteroides finegoldii
	WP_010535789.1	glycosyl hydrolase family 3	Bacteroides faecis sample 1
	SDX49813.1	beta-glucosidase	Bacteroides faecis MAJ27	Yes
	3CDC87718.1	glycosyl hydrolase family 3	Bacteroides faecis CAG:32
	WP_007570925.1	glycosyl hydrolase	Bacteroides coprocola sample 1	Yes
	CDA73591.1	glycosyl hydrolase family 3	Bacteroides coprocola CAG:162
β-xylosidase
	SCJ45036.1	Xylosidase/arabinosidase	Uncultured Ruminococcus sp. sample 2
	SCI92110.1	Xylosidase/arabinosidase	Uncultured Ruminococcus sp. sample 1
	CDE80583.1	carbohydrate binding module (Family 6)	Ruminococcus sp. CAG:353 sample 2
	CDE78373.1	carbohydrate binding module	Ruminococcus sp. CAG:353 sample 1
	WP_089923153.1	xylan 1,4-beta-xylosidase	Lachnospiraceae bacterium NE200	Yes
	WP_094176918.1	xylan 1,4-beta-xylosidase	Lachnospiraceae bacterium
	OLA23287.1	xylan 1,4-beta-xylosidase	Faecalibacterium sp. CAG:74_58_120	Yes
	CDE51547.1	beta-xylosidase	Faecalibacterium sp. CAG:74
	WP_078765583.1	xylan 1,4-beta-xylosidase	Eubacterium uniforme
	OLA10207.1	xylan 1,4-beta-xylosidase	Eubacterium sp. 45_250	Yes
	CBL35078.1	Beta-xylosidase	Eubacterium siraeum V10Sc8a
	WP_015518992.1	beta-xylosidase	Eubacterium siraeum sample 2
	WP_005352777.1	hypothetical protein	Eubacterium siraeum sample 1
	CDC44707.1	carbohydrate binding module (Family 6)	Eubacterium siraeum CAG:80
	WP_078787307.1	xylan 1,4-beta-xylosidase	Eubacterium ruminantium sample 2
	WP_103987394.1	xylan 1,4-beta-xylosidase	Eubacterium ruminantium sample 1
	WP_033165624.1	xylan 1,4-beta-xylosidase	Clostridium sp. KNHs205
	CDA67654.1	beta-xylosidase	Clostridium sp. CAG:510
	CDA86034.1	xylan 1 4-beta-xylosidase	Clostridium sp. CAG:230	Yes
	WP_092560301.1	xylan 1,4-beta-xylosidase	Clostridium populeti
	WP_010073071.1	xylan 1,4-beta-xylosidase	Clostridium cellulovorans
	CDC35707.1	beta-xylosidase	Butyrivibrio sp. CAG:318
